# Supplementary material for: Effects of Oral Berry Supplementation on Blood Pressure in Adults with Hypertension or Elevated Blood Pressure: A Systematic Review and Meta-Analysis of Randomized Controlled Trials
Source: Nutrients. 2026 May 8;18(10):1504. doi: 10.3390/nu18101504 (PMC13209865; doi:10.3390/nu18101504)
Supplement: Supplementary file 1 [file nutrients-18-01504-s001.zip]

Archive with 1 entries (1 files):
- nutrients-4275927-supplementary.pdf
